# Supplementary material for: YanHuang Paternal Genomic Resource Suggests A Weakly-differentiated Multi-source Admixture in the Formation of Han Founding Ancestral Lineages
Source: Genomics Proteomics Bioinformatics. 2025 Jun 4;23(6):qzaf049. doi: 10.1093/gpbjnl/qzaf049 (PMC13183677; doi:10.1093/gpbjnl/qzaf049)
Supplement: qzaf049_Supplementary_Data [file qzaf049_supplementary_data.zip]

Archive with 1 entries (1 files):
- Supplementary material captions.docx
